# Supplementary material for: Metformin Restores CNS Remyelination Capacity by Rejuvenating Aged Stem Cells
Source: Cell Stem Cell. 2019 Oct 3;25(4):473–485.e8. doi: 10.1016/j.stem.2019.08.015 (PMC6863391; doi:10.1016/j.stem.2019.08.015)
Supplement: Table S1. Log2-Transformed RNA-Seq Expression Data for Characteristic OPC Genes between Young and Aged OPCs, Related to Figure 2A [file mmc2.xlsx]

## Sheet: Sheet 1 - SI Tab.1
SI Tab.1
	gene.name	description	aged	aged.1	aged.2	young	young.1	young.2	log2FC	p-value	adj.p-value
1	Apoe	apolipoprotein E	19.4092	19.8976	18.2512	18.5664	18.4067	17.9921	-0.870446	0.00714781	0.0302007
2	Tmem176b	transmembrane protein 176B	17.7713	17.5666	17.8122	16.8241	17.1872	16.3221	-0.851779	0.000117993	0.00119688
3	Gm2a	GM2 ganglioside activator	14.7542	14.8525	15.4795	14.2657	14.1786	14.07	-0.848862	5.76e-05	0.000655195
4	Slc1a3	solute carrier family 1 (glial high affinity glutamate transporter), member 3	14.0151	13.8041	13.8269	13.2131	13.6127	12.9744	-0.570928	0.00263544	0.0138733
5	Cspg4	chondroitin sulfate proteoglycan 4	12.8356	12.6314	13.2084	12.4622	12.4541	12.7411	-0.339715	0.0700496	0.173813
6	Neu4	sialidase 4	4.92365	4.59397	5.49403	4.12911	5.03181	4.90772	-0.25313	0.525863	0.691697
7	Ncald	neurocalcin delta	10.868	10.8756	11.1703	10.7171	10.8115	10.6773	-0.236715	0.0938957	0.215073
8	Zfp36l1	Zinc finger protein 36, C3H1 type-like 1	15.2547	15.3172	15.0294	15.2399	15.1392	15.0127	-0.070652	0.605803	0.754123
9	Midn	midnolin	13.5909	13.4803	13.6457	13.5075	13.5049	13.7929	0.0336223	0.806108	0.88945
10	Id2	inhibitor of DNA binding 2	11.8343	11.7109	11.6343	11.8638	11.6582	11.7746	0.0382104	0.767408	0.865487
11	C1ql1	complement component 1, q subcomponent-like 1	8.37483	8.04753	9.79937	8.03169	8.88724	9.70736	0.0606833	0.884452	0.935081
12	Pcdh15	protocadherin 15	5.40101	5.86581	6.20564	5.72123	6.23656	6.28095	0.221187	0.454411	0.630259
13	Ccnd1	cyclin D1	12.996	12.8276	13.0148	13.0849	13.2201	13.2432	0.232395	0.0492857	0.13383
14	Traf4	Tnf receptor associated factor 4	9.73711	10.1917	10.2853	10.2996	10.5326	10.3197	0.286475	0.132706	0.275502
15	Tnr	tenascin R	8.23849	8.17454	9.12431	8.65953	9.21682	8.91771	0.337407	0.220308	0.392548
16	Rgcc	regulator of cell cycle	8.98463	8.49925	8.61393	8.70878	9.37577	9.18446	0.370675	0.152323	0.303239
17	Alcam	activated leukocyte cell adhesion molecule	11.2104	11.1289	10.7715	11.3978	11.2807	11.6933	0.40356	0.0277191	0.0860027
18	S100a1	S100 calcium binding protein A1	10.6198	10.5515	9.27617	10.8399	10.4783	10.8903	0.414574	0.217915	0.389564
19	Gpr17	G protein-coupled receptor 17	8.16906	8.54106	9.68182	9.16869	9.78477	9.88264	0.588892	0.0992046	0.223545
20	Matn4	matrilin 4	5.53586	2.81729	4.91359	5.21878	5.61104	6.14183	0.600343	0.19975	0.366932
21	Ednrb	endothelin receptor type B	10.1469	9.62481	10.0267	10.8001	10.6771	10.4509	0.672705	0.000450756	0.00348644
22	Kcnip3	Kv channel interacting protein 3, calsenilin	8.27087	8.38902	8.66593	8.94086	9.55384	9.02029	0.704566	0.00237974	0.0127569
23	Gpr37l1	G protein-coupled receptor 37-like 1	9.90887	9.16343	10.1401	10.2448	10.7805	10.7395	0.750364	0.00453792	0.0211062
24	Tmem100	transmembrane protein 100	10.9444	10.7782	9.48002	11.5113	10.7355	11.8511	0.772559	0.0259406	0.0819592
25	Sdc3	syndecan 3	11.4641	11.1853	10.6642	11.8571	11.4453	12.5097	0.784352	0.00561891	0.0248651
26	Gria3	glutamate receptor, ionotropic, AMPA 3	6.51317	6.04934	6.44179	6.88983	7.87994	6.74681	0.81455	0.0102952	0.0399469
27	Atp1a2	ATPase, Na+/K+ transporting, alpha 2 polypeptide	13.4311	13.0747	12.1939	13.8567	13.6298	14.451	0.926159	0.00205775	0.0113847
28	Cdo1	cysteine dioxygenase type 1	6.78272	6.70924	6.6546	7.62411	7.90856	7.53627	0.928029	7.12e-05	0.000783206
29	Pdgfra	platelet derived growth factor receptor, alpha polypeptide	9.14509	9.01573	9.57555	10.0185	9.91887	10.721	0.930593	0.000205717	0.00186089
30	Rlbp1	retinaldehyde binding protein 1	6.75318	7.36819	7.7904	8.2262	8.00315	8.99953	0.972999	0.00303268	0.0154867
31	Ntm	neurotrimin	7.61575	7.22234	8.13059	8.32277	9.49308	8.39292	0.988097	0.00314015	0.0159214
32	Spon1	spondin 1, extracellular matrix protein	8.11645	7.54114	8.54725	8.93079	9.39449	9.41962	1.05028	8.38e-05	0.000894029
33	Tril	TLR4 interactor with leucine-rich repeats	9.5212	9.15219	9.37612	10.2623	10.2851	10.8847	1.09324	3.03e-07	7.8e-06
34	Tpm1	tropomyosin 1, alpha	12.6716	12.6642	11.5518	13.6344	12.9393	14.1427	1.11197	0.000606921	0.00437999
35	Vcan	versican	7.98533	8.05432	8.46935	9.07778	9.34968	9.78643	1.1806	1.94e-07	5.34e-06
36	Serpine2	serpin peptidase inhibitor, clade E (nexin, plasminogen activator inhibitor type 1), member 2	9.0909	9.0458	8.86951	9.99509	10.2583	10.3843	1.1809	1.6e-12	1.66e-10
37	Mtss1l	metastasis suppressor 1-like	10.8403	10.5327	10.2157	11.619	11.5317	12.232	1.19682	5.29e-07	1.26e-05
38	Ptprz1	protein tyrosine phosphatase, receptor-type, Z polypeptide 1	9.92313	9.79386	10.0896	10.8452	11.1739	11.6236	1.24394	6.7e-09	2.76e-07
39	Grin3a	glutamate receptor, ionotropic, N-methyl-D-aspartate 3A	4.45996	3.79989	5.7199	6.56425	7.03912	5.8781	1.27674	0.00286008	0.0147664
40	Cspg5	chondroitin sulfate proteoglycan 5 (neuroglycan C)	8.27786	8.45563	8.10668	9.28757	9.9135	9.70955	1.30237	3e-09	1.38e-07
41	Bcan	brevican	8.60965	8.36614	8.46305	9.4285	10.3055	9.92175	1.35991	6.68e-09	2.76e-07
42	Slc1a2	solute carrier family 1 (glial high affinity glutamate transporter), member 2	11.8494	11.2695	10.2658	12.3572	13.4862	12.8896	1.4623	2.72e-05	0.000348616
43	Fxyd6	FXYD domain-containing ion transport regulator 6	8.79479	8.45253	7.41036	9.97111	9.4824	10.5549	1.4928	1.36e-05	0.000196567
44	Sox6	SRY (sex determining region Y)-box 6	8.11684	8.19202	7.94829	9.56212	9.27677	10.0804	1.4981	1.03e-10	6.71e-09
45	Ncan	neurocan	8.97683	8.27804	8.48045	10.1434	10.4014	11.1456	1.84092	4.58e-11	3.29e-09
46	Nnat	neuronatin	11.5253	10.3199	11.5035	13.2385	12.7649	13.9696	1.90085	1.27e-08	4.97e-07
47	Fabp7	fatty acid binding protein 7, brain	9.78067	9.76579	8.77543	11.8746	11.5696	12.8926	2.33134	9.2e-12	7.97e-10
48	Sox11	SRY (sex determining region Y)-box 11	7.56581	7.53523	6.66264	11.1315	10.8086	11.9195	3.59338	9e-31	2.11e-27
