# Supplementary material for: Metformin Restores CNS Remyelination Capacity by Rejuvenating Aged Stem Cells
Source: Cell Stem Cell. 2019 Oct 3;25(4):473–485.e8. doi: 10.1016/j.stem.2019.08.015 (PMC6863391; doi:10.1016/j.stem.2019.08.015)
Supplement: Table S2. Ingenuity Pathway Analysis Results for Genes Significantly More Highly Expressed in Aged versus Young OPCs, Related to Figure 2C [file mmc3.xls]

## Sheet: SI Tab. 2
Ingenuity Canonical Pathways	-log(p-value)	Ratio	z-score	Molecules
EIF2 Signaling	32.3	0.353	-6.272	RPL11,MAPK1,RPS27,PIK3R1,RPS23,RPL39,RPL35A,RPS11,MYC,RPS7,RPL13,PIK3CG,RPL23A,RPL19,IRS2,RPS2,RPL36,PABPC1,RPL36AL,RPL3,RPS8,EIF2S3,RPL12,RPL37A,TLR9,RPL28,EIF2S2,RPL10A,RPL15,RPS6,RPL6,RPS15A,RPS25,RPL13A,RPL41,EIF3K,RPSA,RPL24,RPLP1,RPS3A,RPL36A,RPS18,PIK3R5,RPL26,RPL7A,RPL7,BCL2,RPS28,RPL14,RPL27A,RPL35,Ppp1cc,RPL18A,RPS5,RPS3,RPL31,RPS24,RPS19,EIF3H,GRB2,ACTB,RPL17,RPS10,RPL30,RPL23,RPS29,FA…
Phagosome Maturation	13.6	0.285	#NUM!	B2M,ATP6V0C,ATP6V0B,ATP6V1D,RAB5C,HLA-A,ATP6V1C1,CTSW,TCIRG1,VPS33B,ATP6AP1,CTSF,CTSV,CTSZ,CTSD,CTSH,CTSS,HLA-DRA,LAMP1,ATP6V1G1,M6PR,CALR,CTSK,VPS18,YKT6,RAB7A,CANX,GPAA1,TSG101,CTSA,LAMP2,ATP6V1F,NCF2,ATP6V0D1,CTSB,CTSE,VPS37A,CTSC,GOSR2,ATP6V0E1,HLA-DRB5
Fcγ Receptor-mediated Phagocytosis in Macrophages and Monocytes	11.7	0.323	-5.112	RAC2,ARPC1B,MAPK1,PIK3R1,TLN1,ACTR3,PIK3CG,RPS6KB2,ARPC3,FCGR3A/FCGR3B,FGR,VASP,VAV2,SRC,ACTR2,PLD3,FCGR2A,ACTB,FYB,INPP5D,PLD4,NCF1,CBL,WAS,SYK,PRKCD,ARPC2,VAV1,ACTG1,ARPC4
Regulation of eIF4 and p70S6K Signaling	11.5	0.255	-2.333	MAPK1,RPS3A,RPS27,PIK3R1,RPS18,RPS23,PIK3R5,RPS11,RPS7,RPS28,PIK3CG,PPM1L,MKNK1,IRS2,RPS2,RPS3,RPS5,RPS24,PABPC1,RPS19,EIF3H,GRB2,RPS8,RPS10,EIF2S3,TLR9,RPS29,EIF2S2,FAU,RPS6,EIF3G,RPS4Y1,RPS15,RPS16,RPS27A,RPS25,RPS15A,EIF3K,RPSA,RPS14
mTOR Signaling	11	0.226	-3.153	PRKAB1,MAPK1,RPS3A,RPS27,PIK3R1,RPS18,RPS23,PIK3R5,VEGFB,RPS11,RPS7,RPS28,RHOG,PIK3CG,PPM1L,RPS6KB2,IRS2,RPS2,RPS5,RPS3,RPS24,EIF4B,RPS19,PLD3,EIF3H,GRB2,RPS8,RPS10,TLR9,RPS29,FAU,RPS6,PLD4,EIF3G,RHOV,RPS4Y1,RPS15,RPS16,PRKCD,RPS27A,RPS15A,RPS25,EIF3K,RPSA,RPS14
PI3K Signaling in B Lymphocytes	7.91	0.234	-3.8	CD81,BLNK,RELA,PLCB2,MAPK1,PDIA3,PIK3R1,ATF6,NFKB1,PLEKHA3,FCGR2B,PTPRC,IKBKB,PIK3CG,FOXO3,IRS2,VAV2,IL4R,C3,PLCL2,NFKB2,INPP5D,BTK,CBL,CD180,DAPP1,SYK,PLCG2,SH2B2,VAV1
Dendritic Cell Maturation	7.79	0.2	-5.916	B2M,RELA,PLCB2,IL12A,MAPK1,HLA-A,PDIA3,PIK3R1,PIK3R5,FCGR2B,NFKB1,IKBKB,PIK3CG,HLA-DRA,IRS2,TLR3,LTBR,FCGR3A/FCGR3B,MAP3K14,TYROBP,TNFRSF1A,GRB2,MYD88,FCGR2A,RELB,PLCL2,NFKB2,TLR9,IL33,COL5A3,IL1RN,PLCG2,FCER1G,CD86,IL1B,STAT2,IRF8,HLA-DRB5
Altered T Cell and B Cell Signaling in Rheumatoid Arthritis	7.62	0.267	#NUM!	RELA,MAP3K14,IL12A,SPP1,HLA-A,RELB,TLR8,NFKB2,NFKB1,TLR9,TNFRSF13C,TNFRSF17,IL33,CXCL13,IL1RN,TGFB1,HLA-DRA,TLR7,FCER1G,CD86,IL1B,TLR3,TNFSF13B,HLA-DRB5
Th1 and Th2 Activation Pathway	7.6	0.2	#NUM!	TNFSF4,JAK1,IL12A,PSENEN,HLA-A,PIK3R1,HAVCR2,CD4,MAF,PIK3R5,NCSTN,NFKB1,SPI1,TGFBR2,TGFB1,PIK3CG,HLA-DRA,IRS2,ICOSLG/LOC102723996,STAT5A,STAT6,IL4R,GRB2,TYK2,IFNGR2,IL27,TLR9,IL33,ITGB2,APH1A,IL10RB,IL10RA,CD86,VAV1,JAK3,HLA-DRB5,PSEN1
autophagy	7.48	0.317	#NUM!	CTSK,VPS18,ATG7,CTSW,VPS33B,CTSF,BCL2,CTSV,CTSZ,ATG4C,CTSD,CTSA,LAMP2,CTSS,CTSH,CTSB,LAMP1,CTSE,CTSC
Th2 Pathway	7.35	0.213	-3.53	TNFSF4,IL12A,JAK1,PSENEN,HLA-A,PIK3R1,CD4,MAF,PIK3R5,NCSTN,NFKB1,SPI1,TGFBR2,TGFB1,PIK3CG,HLA-DRA,IRS2,ICOSLG/LOC102723996,STAT5A,STAT6,IL4R,GRB2,TYK2,TLR9,IL33,ITGB2,APH1A,CD86,VAV1,JAK3,HLA-DRB5,PSEN1
CD28 Signaling in T Helper Cells	7.09	0.221	-4.2	RELA,ARPC1B,HLA-A,PIK3R1,CD4,PIK3R5,NFKB1,PTPRC,IKBKB,ACTR3,PIK3CG,HLA-DRA,ARPC3,IRS2,ACTR2,PTPN6,GRB2,CSK,NFKB2,TLR9,WAS,CARD11,ARPC2,SYK,FCER1G,CD86,VAV1,ARPC4,HLA-DRB5
Acute Myeloid Leukemia Signaling	6.86	0.253	-2.132	CSF3R,RUNX1,STAT5A,RELA,MAPK1,GRB2,PIK3R1,PIK3R5,NFKB2,NFKB1,TLR9,SPI1,CSF1R,MYC,CSF2RB,CSF2RA,PIK3CG,RPS6KB2,CEBPA,IRS2,IDH2,JUP,TCF7L2
B Cell Receptor Signaling	6.61	0.189	-4.243	BLNK,RAC2,RELA,MAPK1,POU2F2,PIK3R1,PIK3R5,FCGR2B,NFKB1,PTPRC,IKBKB,PIK3CG,RPS6KB2,CD22,IRS2,RASSF5,VAV2,MAP3K14,PTPN6,CFL1,APBB1IP,GRB2,FCGR2A,CSK,NFKB2,TLR9,INPP5D,BTK,SYNJ2,DAPP1,SYK,PAG1,PLCG2,VAV1,MEF2C
Tec Kinase Signaling	6.53	0.194	-5.385	RELA,JAK1,PIK3R1,PIK3R5,NFKB1,RHOG,PIK3CG,IRS2,GNG5,FGR,TNFRSF21,VAV2,STAT5A,STAT6,SRC,GRB2,ACTB,GNA12,TYK2,GNG2,NFKB2,TLR9,GNG10,BTK,RHOV,WAS,PRKCD,PLCG2,FCER1G,STAT2,VAV1,JAK3,ACTG1
TREM1 Signaling	6.46	0.267	-4.472	STAT5A,RELA,Naip1 (includes others),MAPK1,TYROBP,GRB2,MYD88,TLR8,LAT2,NFKB2,TLR9,NFKB1,FCGR2B,NOD2,PLCG2,TLR7,CD86,IL1B,TLR3,ITGAX
Th1 Pathway	6.25	0.207	-4.899	IL12A,JAK1,PSENEN,HLA-A,PIK3R1,HAVCR2,CD4,PIK3R5,NCSTN,NFKB1,PIK3CG,HLA-DRA,IRS2,ICOSLG/LOC102723996,GRB2,TYK2,IFNGR2,IL27,TLR9,ITGB2,APH1A,IL10RA,IL10RB,CD86,VAV1,JAK3,HLA-DRB5,PSEN1
IL-8 Signaling	5.93	0.178	-5.657	RAC2,RELA,PLCB2,MAPK1,PIK3R1,PIK3R5,VEGFB,NFKB1,BCL2,LIMK1,ITGB3,IKBKB,RHOG,PIK3CG,IRS2,GNG5,LASP1,VASP,SRC,VCAM1,PLD3,GRB2,GNA12,GNG2,TLR9,CSTB,GNG10,PLD4,ITGB2,ARRB2,RHOV,PRKCD,NCF2,ITGAX,IRAK2
Role of Pattern Recognition Receptors in Recognition of Bacteria and Viruses	5.6	0.197	-4.69	RELA,C3,IL12A,MAPK1,GRB2,MYD88,PIK3R1,PIK3R5,TLR8,C1QC,C1QA,C1QB,NFKB2,TLR9,NFKB1,IFIH1,NOD2,CLEC7A,TGFB1,PIK3CG,PLCG2,PRKCD,SYK,TLR7,IL1B,IRS2,TLR3
Phagosome Formation	5.55	0.205	#NUM!	PLCB2,PDIA3,MRC2,FCGR2A,GRB2,PIK3R1,PIK3R5,TLR8,PLCL2,TLR9,FCGR2B,INPP5D,CLEC7A,RHOV,Fcrls,RHOG,PLCG2,PRKCD,PIK3CG,SYK,TLR7,FCER1G,IRS2,TLR3,FCGR3A/FCGR3B
Death Receptor Signaling	5.54	0.228	-3.71	TNFRSF21,RELA,MAP3K14,Naip1 (includes others),TNFRSF1A,PARP10,ACTB,PARP8,NFKB2,NFKB1,ARHGDIB,BCL2,LIMK1,PARP1,TRADD,IKBKB,HTRA2,TNFSF15,ACTG1,CASP7,PARP14
Actin Cytoskeleton Signaling	5.27	0.162	-4.902	RAC2,PFN1,ARPC1B,MAPK1,PIK3R1,PIK3R5,PIP4K2B,ARHGEF1,TLN1,SSH1,LIMK1,ACTR3,PIK3CG,BAIAP2,MYL4,ARPC3,IRS2,TMSB10/TMSB4X,SSH2,ARHGAP24,MATK,VAV2,ACTR2,CFL1,GRB2,GNA12,CSK,ACTB,BRK1,TLR9,WAS,ARPC2,ARHGEF6,VAV1,NCKAP1L,ACTG1,ARPC4
Lymphotoxin β Receptor Signaling	5.26	0.254	-3.606	RELA,MAP3K14,VCAM1,MAPK1,GRB2,RELB,PIK3R1,PIK3R5,NFKB2,NFKB1,TLR9,IKBKB,NFKBID,PIK3CG,IRS2,LTBR,TRAF1
Toll-like Receptor Signaling	5.25	0.243	-2.887	RELA,MAP3K14,IL12A,MAPK1,MYD88,TLR8,TNFAIP3,NFKB2,TLR9,NFKB1,IL33,IKBKB,IL1RN,TLR7,IL1B,TLR3,IRAK2,TRAF1
Role of NFAT in Regulation of the Immune Response	5.23	0.173	-5.292	BLNK,RELA,PLCB2,MAPK1,HLA-A,PIK3R1,CD4,PIK3R5,FCGR2B,NFKB1,CSNK1E,IKBKB,PIK3CG,HLA-DRA,IRS2,GNG5,FCGR3A/FCGR3B,GRB2,FCGR2A,GNA12,GNG2,MEF2A,NFKB2,TLR9,GNG10,BTK,SYK,PLCG2,FCER1G,CD86,MEF2C,HLA-DRB5
IL-10 Signaling	5.17	0.25	#NUM!	RELA,MAP3K14,IL4R,JAK1,MAPK1,FCGR2A,TYK2,NFKB2,NFKB1,FCGR2B,IL18RAP,IL33,IKBKB,IL1RN,IL10RA,IL10RB,IL1B
fMLP Signaling in Neutrophils	5.1	0.198	-4.796	RELA,ACTR2,PLCB2,MAPK1,ARPC1B,GRB2,PIK3R1,GNG2,PIK3R5,NFKB2,NFKB1,TLR9,GNG10,NCF1,ACTR3,WAS,PIK3CG,ARPC2,PRKCD,NCF2,ARPC3,IRS2,GNG5,ARPC4
JAK/Stat Signaling	5.09	0.229	-2.982	STAT5A,RELA,STAT6,PTPN6,JAK1,MAPK1,GRB2,PIK3R1,TYK2,SOCS6,PIK3R5,NFKB2,TLR9,NFKB1,PIK3CG,PTPN1,IRS2,STAT2,JAK3
NF-κB Signaling	5.05	0.172	-5.209	PRKACB,RELA,PIK3R1,PIK3R5,TLR8,TNFAIP3,NFKB1,TNFRSF17,TGFBR2,TRADD,IKBKB,PIK3CG,TLR7,IRS2,TLR3,LTBR,TNFSF13B,MAP3K14,TNFRSF1A,GRB2,MYD88,RELB,NFKB2,TLR9,TAB3,IL33,CARD11,IL1RN,PLCG2,FCER1G,IL1B
Natural Killer Cell Signaling	5.03	0.197	#NUM!	VAV2,RAC2,PTPN6,MAPK1,TYROBP,FCGR2A,GRB2,PIK3R1,PIK3R5,NCR3,SH3BP2,TLR9,CD300A,INPP5D,SYNJ2,SYK,PIK3CG,PLCG2,PRKCD,FCER1G,VAV1,IRS2,HCST,FCGR3A/FCGR3B
Role of JAK1 and JAK3 in γc Cytokine Signaling	4.9	0.239	#NUM!	BLNK,STAT5A,STAT6,IL4R,JAK1,MAPK1,FES,GRB2,IL21R,PIK3R1,PIK3R5,TLR9,SYK,PIK3CG,SH2B2,IRS2,JAK3
Production of Nitric Oxide and Reactive Oxygen Species in Macrophages	4.84	0.166	-4.382	APOE,RELA,JAK1,MAPK1,PIK3R1,PIK3R5,NFKB1,SPI1,IKBKB,RHOG,PPP1R10,CYBA,PIK3CG,PPM1L,IRS2,PPP1R14C,MAP3K14,PTPN6,TNFRSF1A,GRB2,TYK2,IFNGR2,NCF4,NFKB2,TLR9,NCF1,RHOV,PRKCD,PLCG2,NCF2,IRF8,JAK3
T Helper Cell Differentiation	4.73	0.233	#NUM!	IL6ST,STAT6,IL4R,IL12A,TNFRSF1A,HLA-A,IL21R,IFNGR2,TGFBR2,TGFB1,HLA-DRA,IL10RA,IL10RB,FCER1G,CD86,ICOSLG/LOC102723996,HLA-DRB5
Clathrin-mediated Endocytosis Signaling	4.65	0.162	#NUM!	APOE,RAB5C,ARPC1B,PIK3R1,GAK,PIK3R5,VEGFB,AP1B1,ITGB3,AP1G2,ACTR3,PIK3CG,ARPC3,IRS2,SH3KBP1,DNM2,ACTR2,SRC,EPN1,GRB2,ACTB,RAB7A,TLR9,TSG101,ITGB2,ARRB2,CBL,TF,CLTA,ARPC2,ACTG1,ARPC4
IL-4 Signaling	4.63	0.213	#NUM!	STAT6,PTPN6,IL4R,JAK1,GRB2,HLA-A,PIK3R1,TYK2,PIK3R5,HMGA1,TLR9,INPP5D,SYNJ2,PIK3CG,HLA-DRA,RPS6KB2,IRS2,JAK3,HLA-DRB5
Regulation of Actin-based Motility by Rho	4.49	0.209	-4.243	ACTR2,RAC2,PFN1,CFL1,ARPC1B,ACTB,PIP4K2B,LIMK1,RHOV,WIPF1,ACTR3,RHOG,WAS,ARPC2,BAIAP2,ARPC3,MYL4,ARHGDIA,ARPC4
IL-15 Signaling	4.48	0.224	#NUM!	STAT5A,RELA,STAT6,VCAM1,JAK1,MAPK1,GRB2,PIK3R1,TYK2,PIK3R5,NFKB2,NFKB1,TLR9,SYK,PIK3CG,IRS2,JAK3
Leukocyte Extravasation Signaling	4.48	0.157	#NUM!	RAC2,SPN,MAPK1,PIK3R1,PIK3R5,ITGB3,PIK3CG,CYBA,SIPA1,IRS2,RASSF5,VASP,TIMP2,MMP19,VAV2,SRC,VCAM1,GRB2,ACTB,ARHGAP4,NCF4,TLR9,BTK,ITGB2,F11R,WIPF1,NCF1,WAS,PRKCD,PLCG2,NCF2,VAV1,ACTG1
P2Y Purigenic Receptor Signaling Pathway	4.44	0.182	-4.379	PRKACB,RELA,PLCB2,MAPK1,PDIA3,GRB2,PIK3R1,GNG2,PIK3R5,NFKB2,PLCL2,TLR9,NFKB1,GNG10,ITGB3,MYC,PIK3CG,PLCG2,PRKCD,P2RY6,P2RY12,IRS2,GNG5,ADCY7
Actin Nucleation by ARP-WASP Complex	4.36	0.25	-3.464	ACTR2,ARPC1B,GRB2,GNA12,RHOV,WIPF1,ACTR3,RHOG,WAS,ARPC2,BAIAP2,ARPC3,ARPC4,VASP
Rac Signaling	4.35	0.188	-4.69	RELA,ACTR2,CFL1,MAPK1,ARPC1B,GRB2,PIK3R1,BRK1,PIK3R5,PIP4K2B,NFKB2,TLR9,NFKB1,LIMK1,ACTR3,PIK3CG,ARPC2,NCF2,BAIAP2,ARPC3,IRS2,ARPC4
CD40 Signaling	4.33	0.218	-3.5	RELA,MAP3K14,MAPK1,GRB2,PIK3R1,PTGS1,PIK3R5,TNFAIP3,NFKB2,NFKB1,TLR9,IKBKB,PIK3CG,IRS2,MAPKAPK2,JAK3,TRAF1
Virus Entry via Endocytic Pathways	4.28	0.196	#NUM!	B2M,SRC,RAC2,GRB2,HLA-A,ACTB,PIK3R1,PIK3R5,AP1B1,TLR9,ITGB3,ITGB2,AP1G2,PIK3CG,PLCG2,PRKCD,CLTA,IRS2,ACTG1,DNM2
iNOS Signaling	4.22	0.273	-3.317	IKBKB,RELA,JAK1,MAPK1,MYD88,TYK2,IFNGR2,HMGA1,NFKB2,NFKB1,JAK3,IRAK2
Inflammasome pathway	4.12	0.381	-2.828	NOD2,AIM2,PYCARD,MYD88,CTSB,IL1B,NFKB2,NFKB1
IL-9 Signaling	4.11	0.267	-3.464	RELA,STAT5A,JAK1,GRB2,PIK3CG,PIK3R1,PIK3R5,IRS2,NFKB2,TLR9,NFKB1,JAK3
Communication between Innate and Adaptive Immune Cells	4.1	0.202	#NUM!	B2M,IL12A,HLA-A,CD4,TLR8,TLR9,TNFRSF13C,TNFRSF17,IL33,IL1RN,HLA-DRA,TLR7,FCER1G,CD86,IL1B,TLR3,TNFSF13B,HLA-DRB5
Crosstalk between Dendritic Cells and Natural Killer Cells	4.1	0.202	#NUM!	RELA,IL12A,TYROBP,HLA-A,ACTB,NCR3,TLN1,NFKB2,TLR9,NFKB1,CSF2RB,HLA-DRA,TLR7,CD86,LTBR,TLR3,ACTG1,HLA-DRB5
p70S6K Signaling	4.04	0.176	-4.146	SRC,IL4R,PLCB2,JAK1,MAPK1,YWHAE,EEF2,YWHAB,PDIA3,GRB2,PIK3R1,PIK3R5,PLCL2,TLR9,RPS6,BTK,SYK,PIK3CG,PLCG2,PRKCD,PPM1L,IRS2,BCAP31
FcγRIIB Signaling in B Lymphocytes	4	0.245	-2.309	BLNK,BTK,GRB2,PLCG2,PIK3CG,SYK,PIK3R1,PIK3R5,IRS2,DOK1,FCGR2B,TLR9,INPP5D
PKCθ Signaling in T Lymphocytes	3.99	0.174	-4.796	VAV2,RELA,MAP3K14,RAC2,MAPK1,GRB2,HLA-A,PIK3R1,CD4,PIK3R5,NFKB2,TLR9,NFKB1,IKBKB,CARD11,PIK3CG,PLCG2,HLA-DRA,FCER1G,CD86,VAV1,IRS2,HLA-DRB5
Unfolded protein response	3.91	0.241	#NUM!	CALR,P4HB,SCAP,SREBF1,SREBF2,CEBPA,CANX,CD82,OS9,ATF6,NFE2L2,CEBPG,BCL2
T Cell Receptor Signaling	3.86	0.183	#NUM!	VAV2,RELA,MAPK1,GRB2,CD4,CSK,PIK3R1,PIK3R5,NFKB2,NFKB1,TLR9,BTK,PTPRC,IKBKB,CBL,CARD11,PIK3CG,PAG1,VAV1,IRS2
Pancreatic Adenocarcinoma Signaling	3.83	0.178	-4.123	RELA,JAK1,PLD3,MAPK1,GRB2,SMAD3,PIK3R1,TYK2,PIK3R5,VEGFB,NFKB2,E2F3,TLR9,NFKB1,BCL2,PLD4,TGFBR2,TGFB1,PIK3CG,IRS2,JAK3
Type I Diabetes Mellitus Signaling	3.8	0.182	-2.84	RELA,MAP3K14,JAK1,IL12A,MAPK1,TNFRSF1A,HLA-A,MYD88,SOCS6,IFNGR2,NFKB2,NFKB1,BCL2,TRADD,IKBKB,HLA-DRA,FCER1G,CD86,IL1B,HLA-DRB5
Type II Diabetes Mellitus Signaling	3.8	0.173	-2.357	RELA,MAP3K14,MAPK1,PRKAB1,TNFRSF1A,GRB2,PIK3R1,PKM,SOCS6,PIK3R5,NFKB2,TLR9,NFKB1,ADIPOR1,IKBKB,TRADD,PIK3CG,PRKCD,SH2B2,ACSL5,ACSL4,IRS2
NAD Phosphorylation and Dephosphorylation	3.74	0.462	#NUM!	ACPT,NNT,ACP2,ACP5,NADK,ACPP
VEGF Signaling	3.73	0.184	-3.357	SH2D2A,SRC,PTPN6,MAPK1,YWHAE,GRB2,ACTB,PIK3R1,PIK3R5,VEGFB,EIF2S3,TLR9,EIF2S2,BCL2,PIK3CG,PLCG2,FOXO3,IRS2,ACTG1
Erythropoietin Signaling	3.71	0.203	#NUM!	STAT5A,RELA,SRC,PTPN6,MAPK1,GRB2,PIK3R1,PIK3R5,NFKB2,TLR9,NFKB1,CBL,PIK3CG,PLCG2,PRKCD,IRS2
Role of Macrophages, Fibroblasts and Endothelial Cells in Rheumatoid Arthritis	3.68	0.133	#NUM!	IL6ST,RELA,PLCB2,MAPK1,PDIA3,PIK3R1,PIK3R5,TLR8,VEGFB,NFKB1,CEBPG,MYC,TRADD,IKBKB,TGFB1,PIK3CG,CEBPA,TLR7,IRS2,TLR3,LTBR,MAPKAPK2,FCGR3A/FCGR3B,TNFSF13B,TRAF1,SRC,MAP3K14,VCAM1,MYD88,GRB2,TNFRSF1A,PLCL2,TLR9,IL18RAP,IL33,IL1RN,PRKCD,PLCG2,IL1B,TCF7L2,IRAK2
Gα12/13 Signaling	3.65	0.169	-4.69	VAV2,RELA,SRC,MAPK1,GRB2,GNA12,PIK3R1,MEF2A,PIK3R5,ARHGEF1,NFKB2,TLR9,NFKB1,BTK,IKBKB,LPAR6,PIK3CG,LPAR5,MYL4,VAV1,IRS2,MEF2C
Role of JAK1, JAK2 and TYK2 in Interferon Signaling	3.65	0.333	#NUM!	RELA,PTPN6,JAK1,TYK2,IFNGR2,STAT2,NFKB2,NFKB1
iCOS-iCOSL Signaling in T Helper Cells	3.62	0.172	-3.441	RELA,GRB2,HLA-A,PIK3R1,CD4,CSK,PIK3R5,NFKB2,NFKB1,TLR9,PLEKHA3,INPP5D,PTPRC,IKBKB,PIK3CG,HLA-DRA,FCER1G,IRS2,VAV1,ICOSLG/LOC102723996,HLA-DRB5
Gαq Signaling	3.51	0.156	-4.082	RELA,PLCB2,RGS2,PLD3,MAPK1,GRB2,PIK3R1,CSK,GNG2,RGS16,PIK3R5,NFKB2,TLR9,NFKB1,GNG10,PLD4,BTK,IKBKB,RHOV,RHOG,PIK3CG,PLCG2,PRKCD,IRS2,GNG5
Antigen Presentation Pathway	3.47	0.263	#NUM!	B2M,PSMB9,CALR,HLA-A,PDIA3,HLA-DRA,CANX,PSMB8,CD74,HLA-DRB5
Colorectal Cancer Metastasis Signaling	3.45	0.138	-4.7	PRKACB,IL6ST,RELA,JAK1,MAPK1,SMAD3,PIK3R1,PIK3R5,TLR8,VEGFB,NFKB1,MYC,TGFBR2,RHOG,TGFB1,PIK3CG,TLR7,IRS2,TLR3,GNG5,PTGER4,MMP19,SRC,GRB2,TNFRSF1A,GNG2,TYK2,NFKB2,TLR9,GNG10,RHOV,JAK3,ADCY7,TCF7L2
Signaling by Rho Family GTPases	3.45	0.138	-5.014	RELA,ARPC1B,MAPK1,PIK3R1,PIK3R5,PIP4K2B,ARHGEF1,NFKB1,LIMK1,RHOG,ACTR3,PIK3CG,BAIAP2,MYL4,ARPC3,IRS2,GNG5,ACTR2,CFL1,GRB2,ACTB,GNA12,GNG2,NFKB2,TLR9,GNG10,WIPF1,RHOV,WAS,ARPC2,ARHGEF6,NCF2,ACTG1,ARPC4
Lipid Antigen Presentation by CD1	3.38	0.308	#NUM!	B2M,CALR,AP1G2,PDIA3,FCER1G,PSAP,CANX,AP1B1
Estrogen-Dependent Breast Cancer Signaling	3.33	0.195	#NUM!	STAT5A,RELA,SRC,HSD17B13,MAPK1,GRB2,PIK3R1,HSD17B11,PIK3R5,NFKB2,TLR9,NFKB1,PIK3CG,IRS2,HSD17B1
IL-12 Signaling and Production in Macrophages	3.32	0.158	#NUM!	RELA,APOE,STAT6,IL12A,MAPK1,GRB2,MYD88,PIK3R1,MAF,RAB7A,PIK3R5,ALOX12,NFKB2,TLR9,NFKB1,SPI1,IKBKB,TGFB1,PIK3CG,PRKCD,IRS2,IRF8,RXRA
NF-κB Activation by Viruses	3.28	0.186	4	RELA,MAP3K14,MAPK1,GRB2,CD4,PIK3R1,PIK3R5,NFKB2,NFKB1,TLR9,ITGB3,IKBKB,ITGB2,PIK3CG,PRKCD,IRS2
B Cell Activating Factor Signaling	3.27	0.25	-3.162	IKBKB,MAP3K14,RELA,MAPK1,NFKB2,NFKB1,TNFRSF13C,TNFSF13B,TNFRSF17,TRAF1
Chronic Myeloid Leukemia Signaling	3.22	0.173	#NUM!	STAT5A,RELA,HDAC9,MAPK1,GRB2,PIK3R1,SMAD3,PIK3R5,NFKB2,NFKB1,E2F3,TLR9,TGFBR2,MYC,IKBKB,TGFB1,PIK3CG,IRS2
ERK5 Signaling	3.21	0.206	-2.887	MYC,IL6ST,SH2D2A,SRC,YWHAE,SGK1,YWHAB,GNA12,FOXO3,RPS6KB2,MEF2A,MEF2C,WNK1
TWEAK Signaling	3.19	0.265	-1.667	IKBKB,MAP3K14,TRADD,RELA,Naip1 (includes others),NFKB2,NFKB1,CASP7,TRAF1
Sphingosine-1-phosphate Signaling	3.15	0.163	-2.668	PLCB2,MAPK1,PDIA3,GRB2,PIK3R1,GNA12,PIK3R5,CASP4,PLCL2,TLR9,ASAH1,ASAH2,NAAA,RHOV,RHOG,PIK3CG,PLCG2,IRS2,ADCY7,CASP7
Integrin Signaling	3.08	0.137	-5.112	RAC2,PFN1,ARPC1B,MAPK1,PIK3R1,PIK3R5,TLN1,ITGB3,RHOG,ACTR3,PIK3CG,ARPC3,IRS2,VASP,ACTR2,SRC,GRB2,ACTB,RALB,TNK2,TLR9,ITGB2,RHOV,WIPF1,WAS,ARPC2,PLCG2,ACTG1,ARPC4,ITGAX
RAR Activation	3.07	0.142	#NUM!	PRKACB,RELA,ARID1A,MAPK1,SMAD3,PIK3R1,GTF2H2,SMARCD2,NFKB1,RPL7A,TGFB1,PNRC1,PIK3CG,MAPKAPK2,CITED2,SRC,STAT5A,RELB,CSK,ACTB,NFKB2,PARP1,CSF2RB,DHRS9,PRKCD,RXRA,ADCY7
PDGF Signaling	3.05	0.178	-4	SRC,JAK1,MAPK1,GRB2,PIK3R1,TYK2,SPHK2,PIK3R5,TLR9,INPP5D,MYC,SYNJ2,PIK3CG,PLCG2,IRS2,JAK3
TNFR2 Signaling	3.02	0.276	-1.89	IKBKB,MAP3K14,RELA,Naip1 (includes others),TNFAIP3,NFKB2,NFKB1,TRAF1
Thrombin Signaling	2.96	0.138	-4.6	RELA,PLCB2,CAMK1D,MAPK1,PDIA3,PIK3R1,PIK3R5,ARHGEF1,NFKB1,IKBKB,RHOG,PIK3CG,MYL4,IRS2,GNG5,SRC,GRB2,GNA12,GNG2,PLCL2,NFKB2,TLR9,GNG10,RHOV,PRKCD,PLCG2,ARHGEF6,ADCY7
Complement System	2.91	0.243	-1.134	C4A/C4B,ITGB2,C3,C1QC,C1QA,C1QBP,C1QB,CFH,ITGAX
Remodeling of Epithelial Adherens Junctions	2.88	0.191	-2.714	SRC,ACTR2,RAB5C,ARPC1B,ACTB,RAB7A,ACTR3,ARPC2,CBLL1,ARPC3,ACTG1,ARPC4,DNM2
Induction of Apoptosis by HIV1	2.88	0.2	-2.309	IKBKB,MAP3K14,TRADD,RELA,Naip1 (includes others),TNFRSF1A,HTRA2,NFKB2,NFKB1,SLC25A5,BCL2,TRAF1
ILK Signaling	2.87	0.138	-4.426	RELA,MAPK1,PIK3R1,PIK3R5,VEGFB,NFKB1,ITGB3,MYC,RHOG,PIK3CG,PPM1L,MYL4,IRS2,TMSB10/TMSB4X,NACA,CFL1,GRB2,TNFRSF1A,ACTB,NFKB2,TLR9,ITGB2,RHOV,SH2B2,ARHGEF6,RSU1,ACTG1
Glucocorticoid Receptor Signaling	2.86	0.125	#NUM!	PRKACB,RELA,ARID1A,JAK1,PRKAB1,MAPK1,SGK1,POU2F2,SMAD3,PIK3R1,PIK3R5,SMARCD2,GTF2H2,GTF2A1,NFKB1,BCL2,TGFBR2,IKBKB,POLR2A,TGFB1,PIK3CG,FOXO3,CEBPA,IRS2,MAP3K14,STAT5A,VCAM1,GRB2,ACTB,TLR9,TSG101,MED14,POLR2E,IL1RN,IL1B,JAK3
IL-17A Signaling in Airway Cells	2.84	0.182	-3.742	RELA,JAK1,MAPK1,GRB2,PIK3R1,TYK2,PIK3R5,NFKB2,TLR9,NFKB1,IKBKB,PIK3CG,IRS2,JAK3
Antioxidant Action of Vitamin C	2.83	0.165	3.873	SLC2A5,STAT5A,RELA,PLCB2,PLD3,MAPK1,PDIA3,NFKB2,PLCL2,NFKB1,TXNRD3,PLD4,IKBKB,CSF2RB,CSF2RA,PLCG2,PLB1
LXR/RXR Activation	2.83	0.157	0.943	RELA,APOE,C3,TNFRSF1A,APOA5,ABCG1,NFKB2,NFKB1,ABCA1,IL18RAP,IL33,C4A/C4B,TF,IL1RN,SREBF1,IL1B,TLR3,RXRA,PON3
Melanocyte Development and Pigmentation Signaling	2.79	0.168	-3.357	PRKACB,SRC,PTPN6,MAPK1,GRB2,MITF,PLCG2,PIK3CG,PIK3R1,SH2B2,RPS6KB2,PIK3R5,IRS2,TLR9,ADCY7,BCL2
RhoA Signaling	2.79	0.156	-3.9	ACTR2,PFN1,CFL1,ARPC1B,ACTB,GNA12,ARHGAP4,PIP4K2B,ARHGEF1,LIMK1,LPAR6,ACTR3,ARPC2,BAIAP2,LPAR5,MYL4,ARPC3,ACTG1,ARPC4
Insulin Receptor Signaling	2.77	0.149	-2.4	PRKACB,PPP1R14C,JAK1,MAPK1,SGK1,GRB2,PIK3R1,PIK3R5,TLR9,ACLY,INPP5D,SYNJ2,CBL,Ppp1cc,PPP1R10,PIK3CG,SH2B2,FOXO3,PTPN1,RPS6KB2,IRS2
Superpathway of Inositol Phosphate Compounds	2.74	0.13	#NUM!	PLCB2,PIK3R1,NUDT3,PIK3R5,PIP4K2B,IGBP1,NT5C,ACP5,HACD2,PTPRC,Ppp1cc,PTPRJ,PIK3CG,PTPN1,IRS2,PALD1,PMPCA,PTPN6,TMEM55B,GRB2,TLR9,INPP5D,PLD4,SYNJ2,TNS3,PLCG2,PPM1H,CD86,VAV1,SGPP1
PI3K/AKT Signaling	2.71	0.153	-2.357	RELA,JAK1,MAPK1,YWHAE,GRB2,YWHAB,PIK3R1,TYK2,NFKB2,NFKB1,INPP5D,BCL2,SYNJ2,IKBKB,PIK3CG,PPM1L,FOXO3,RPS6KB2,JAK3
Caveolar-mediated Endocytosis Signaling	2.7	0.183	#NUM!	B2M,SRC,RAB5C,HLA-A,ACTB,CD48,FLOT1,ITGB3,ITGB2,PTPN1,ACTG1,DNM2,ITGAX
RhoGDI Signaling	2.65	0.139	3.13	ACTR2,SRC,CFL1,ARPC1B,ACTB,GNA12,GNG2,ARHGAP4,PIP4K2B,ARHGEF1,ARHGDIB,GNG10,LIMK1,RHOV,RHOG,ACTR3,ARPC2,ARHGEF6,MYL4,ARPC3,ARHGDIA,GNG5,ACTG1,ARPC4
ErbB4 Signaling	2.65	0.181	-3	MAPK1,PSENEN,GRB2,PIK3CG,PLCG2,PRKCD,APH1A,PIK3R1,PIK3R5,NCSTN,IRS2,TLR9,PSEN1
Growth Hormone Signaling	2.62	0.173	-2.673	STAT5A,PTPN6,MAPK1,GRB2,PRKCD,PLCG2,PIK3CG,PIK3R1,SOCS6,CEBPA,RPS6KB2,PIK3R5,IRS2,TLR9
p38 MAPK Signaling	2.61	0.154	-4	TIFA,MAPKAPK3,TNFRSF1A,MEF2A,IL18RAP,MYC,TGFBR2,IL33,TRADD,IL1RN,TGFB1,MKNK1,RPS6KB2,IL1B,MEF2C,MAP4K1,MAPKAPK2,IRAK2
CTLA4 Signaling in Cytotoxic T Lymphocytes	2.6	0.162	#NUM!	B2M,PTPN6,GRB2,HLA-A,PIK3R1,PIK3R5,AP1B1,TLR9,AP1G2,CLTA,PIK3CG,SYK,PPM1L,FCER1G,CD86,IRS2
FAK Signaling	2.6	0.162	#NUM!	SRC,MAPK1,GRB2,ACTB,CSK,PIK3R1,PIK3R5,TLN1,TLR9,GIT2,WAS,PIK3CG,PLCG2,ARHGEF6,IRS2,ACTG1
IL-6 Signaling	2.58	0.15	-4.359	IL6ST,RELA,MAP3K14,MAPK1,TNFRSF1A,GRB2,PIK3R1,PIK3R5,NFKB2,NFKB1,TLR9,IL18RAP,IL33,IKBKB,IL1RN,PIK3CG,IL1B,IRS2,MAPKAPK2
TNFR1 Signaling	2.55	0.204	-2.333	IKBKB,MAP3K14,TRADD,RELA,Naip1 (includes others),TNFRSF1A,TNFAIP3,NFKB2,NFKB1,CASP7
Sphingosine and Sphingosine-1-phosphate Metabolism	2.55	0.444	#NUM!	NAAA,SGPP1,ASAH1,ASAH2
Role of JAK2 in Hormone-like Cytokine Signaling	2.54	0.235	#NUM!	STAT5A,PTPN6,JAK1,SOCS6,SH2B2,PTPN1,TYK2,IRS2
Phospholipase C Signaling	2.54	0.127	-4.243	BLNK,RELA,PLCB2,MAPK1,ARHGEF1,FCGR2B,NFKB1,RHOG,MYL4,GNG5,SRC,HDAC9,PLD3,GRB2,FCGR2A,GNG2,RALB,MEF2A,NFKB2,GNG10,PLD4,BTK,RHOV,SYK,PRKCD,PLCG2,ARHGEF6,FCER1G,MEF2C,ADCY7
Cdc42 Signaling	2.53	0.138	-3.771	VAV2,B2M,ACTR2,SRC,CFL1,MAPK1,ARPC1B,HLA-A,TNK2,LIMK1,WIPF1,ACTR3,WAS,ARPC2,ARHGEF6,HLA-DRA,BAIAP2,FCER1G,MYL4,ARPC3,VAV1,HLA-DRB5,ARPC4
IL-3 Signaling	2.52	0.169	#NUM!	STAT5A,STAT6,PTPN6,JAK1,MAPK1,GRB2,PIK3R1,PIK3R5,TLR9,INPP5D,CSF2RB,PIK3CG,PRKCD,IRS2
Reelin Signaling in Neurons	2.51	0.163	#NUM!	SRC,APOE,GRB2,PIK3R1,PIK3R5,ARHGEF1,TLR9,ITGB3,ITGB2,CNR2,PIK3CG,ARHGEF6,IRS2,MAP4K1,FGR
Androgen Signaling	2.48	0.153	-1.667	PRKACB,RELA,CALR,SRC,MAPK1,GNA12,SMAD3,GNG2,GTF2H2,NFKB2,GTF2A1,NFKB1,GNG10,POLR2A,POLR2E,PRKCD,GNG5
Small Cell Lung Cancer Signaling	2.47	0.167	#NUM!	RELA,GRB2,PIK3R1,PIK3R5,NFKB2,TLR9,NFKB1,BCL2,MYC,IKBKB,PIK3CG,IRS2,RXRA,TRAF1
UVA-Induced MAPK Signaling	2.47	0.157	-4	PLCB2,MAPK1,PDIA3,GRB2,PARP10,PIK3R1,PIK3R5,PARP8,PLCL2,TLR9,PARP1,PIK3CG,PLCG2,RPS6KB2,IRS2,PARP14
PPAR Signaling	2.47	0.161	2.84	STAT5A,MAP3K14,RELA,MAPK1,GRB2,TNFRSF1A,NFKB2,NFKB1,IL18RAP,IL33,IKBKB,IL1RN,IL1B,RXRA,CITED2
Acute Phase Response Signaling	2.46	0.136	-3.71	IL6ST,RELA,MAP3K14,C3,MAPK1,TNFRSF1A,GRB2,MYD88,PIK3R1,SOCS6,CP,NFKB2,NFKB1,IL33,C4A/C4B,IKBKB,TRADD,HP,FTL,TF,IL1RN,PIK3CG,IL1B
Galactose Degradation I (Leloir Pathway)	2.44	0.6	#NUM!	GALK2,GALE,GALM
MSP-RON Signaling Pathway	2.43	0.186	#NUM!	CSF2RB,ITGB2,IL12A,GRB2,PIK3CG,PIK3R1,ACTB,PIK3R5,IRS2,TLR9,ACTG1
Role of Tissue Factor in Cancer	2.41	0.148	#NUM!	STAT5A,SRC,P4HB,CFL1,MAPK1,GRB2,GNA12,PIK3R1,PIK3R5,TLR9,ITGB3,LIMK1,F10,ARRB2,PIK3CG,IL1B,IRS2,FGR
Mitochondrial Dysfunction	2.4	0.135	#NUM!	NDUFA4,ATP5G2,ATP5G1,SDHB,COX17,UCP2,PSENEN,COX5B,COX7A2L,NCSTN,NDUFA1,BCL2,VDAC2,Atp5e,COX6A2,PARK7,APH1A,UQCR10,ATPAF1,SDHD,HTRA2,PINK1,PSEN1
Paxillin Signaling	2.4	0.15	-3.207	SRC,MAPK1,GRB2,ACTB,CSK,PIK3R1,PIK3R5,TLN1,TLR9,GIT2,ITGB3,ITGB2,PIK3CG,ARHGEF6,IRS2,ACTG1,ITGAX
Role of Osteoblasts, Osteoclasts and Chondrocytes in Rheumatoid Arthritis	2.39	0.125	#NUM!	RELA,Naip1 (includes others),MAPK1,PIK3R1,PIK3R5,ACP5,NFKB1,ITGB3,BCL2,TRADD,IKBKB,TGFB1,RUNX2,PIK3CG,IRS2,SRC,MAP3K14,CTSK,SPP1,GRB2,TNFRSF1A,TLR9,CSF1R,IL18RAP,IL33,CBL,IL1RN,IL1B,TCF7L2
Interferon Signaling	2.38	0.222	-1.134	RELA,JAK1,TYK2,IFNGR2,STAT2,PSMB8,MED14,BCL2
Role of NFAT in Cardiac Hypertrophy	2.37	0.13	-4.491	IL6ST,PRKACB,SRC,HDAC9,PLCB2,MAPK1,CAMK1D,PDIA3,GRB2,PIK3R1,GNG2,PIK3R5,MEF2A,PLCL2,TLR9,GNG10,TGFBR2,TGFB1,PIK3CG,PLCG2,PRKCD,IRS2,MEF2C,GNG5,ADCY7
Germ Cell-Sertoli Cell Junction Signaling	2.33	0.133	#NUM!	SRC,MAP3K14,RAC2,EPN1,CFL1,MAPK1,TNFRSF1A,GRB2,ACTB,MYO7A,PIK3R1,PIK3R5,TLR9,LIMK1,TGFBR2,RHOV,RHOG,TGFB1,PIK3CG,IRS2,JUP,CLINT1,ACTG1
Chondroitin Sulfate Degradation (Metazoa)	2.31	0.312	#NUM!	GM2A,HEXB,HEXA,GALNS,ARSB
Systemic Lupus Erythematosus Signaling	2.3	0.124	#NUM!	MAPK1,HLA-A,PIK3R1,ZMAT5,PIK3R5,FCGR2B,PTPRC,PIK3CG,CD22,TLR7,IRS2,FCGR3A/FCGR3B,TNFSF13B,PTPN6,GRB2,FCGR2A,TLR9,TNFRSF13C,INPP5D,IL33,CBL,IL1RN,PLCG2,CD72,FCER1G,SNRNP70,CD86,IL1B
Ephrin Receptor Signaling	2.3	0.132	-3.638	ACTR2,SRC,RAC2,MAP3K14,CFL1,MAPK1,ARPC1B,GRB2,GNA12,GNG2,VEGFB,GNG10,LIMK1,GRINA,WIPF1,ACTR3,WAS,PIK3CG,ARPC2,ARPC3,DOK1,GNG5,ARPC4
Regulation of IL-2 Expression in Activated and Anergic T Lymphocytes	2.28	0.165	#NUM!	TGFBR2,VAV2,IKBKB,RELA,MAPK1,CARD11,TGFB1,GRB2,PLCG2,SMAD3,VAV1,NFKB2,NFKB1
G Beta Gamma Signaling	2.28	0.159	-3.742	PRKACB,BTK,SRC,MAPK1,GRB2,PRKCD,PLCG2,PIK3CG,GNA12,ARHGEF6,GNG2,GNG5,DNM2,GNG10
April Mediated Signaling	2.23	0.211	-2.828	IKBKB,MAP3K14,RELA,MAPK1,NFKB2,NFKB1,TNFRSF17,TRAF1
CNTF Signaling	2.21	0.175	-3.317	IL6ST,JAK1,MAPK1,GRB2,PIK3CG,PIK3R1,TYK2,RPS6KB2,PIK3R5,IRS2,TLR9
PPARα/RXRα Activation	2.18	0.129	1.698	PRKACB,RELA,MAP3K14,PLCB2,MAPK1,PRKAB1,GRB2,PDIA3,SMAD3,NFKB2,PLCL2,NFKB1,ADIPOR1,ABCA1,IL18RAP,TGFBR2,IKBKB,TGFB1,PLCG2,IL1B,MEF2C,RXRA,ADCY7
4-1BB Signaling in T Lymphocytes	2.18	0.226	-2.646	IKBKB,MAP3K14,RELA,MAPK1,NFKB2,NFKB1,TRAF1
Fc Epsilon RI Signaling	2.17	0.143	#NUM!	VAV2,RAC2,MAPK1,GRB2,PIK3R1,PIK3R5,TLR9,INPP5D,BTK,SYNJ2,SYK,PIK3CG,PRKCD,PLCG2,FCER1G,VAV1,IRS2
PTEN Signaling	2.17	0.143	2.84	RELA,RAC2,MAPK1,GRB2,PIK3R1,PIK3R5,NFKB2,NFKB1,INPP5D,BCL2,TGFBR2,SYNJ2,IKBKB,CBL,PIK3CG,FOXO3,RPS6KB2
IL-2 Signaling	2.15	0.172	-3.317	STAT5A,JAK1,MAPK1,GRB2,PIK3CG,SYK,PIK3R1,PIK3R5,IRS2,TLR9,JAK3
IL-1 Signaling	2.15	0.154	-3.317	PRKACB,MAP3K14,RELA,MAPK1,MYD88,GNA12,GNG2,NFKB2,NFKB1,GNG10,IKBKB,GNG5,ADCY7,IRAK2
Hepatic Cholestasis	2.15	0.132	#NUM!	PRKACB,RELA,MAP3K14,IL12A,TNFRSF1A,MYD88,NFKB2,NFKB1,IL18RAP,IL33,IKBKB,IL1RN,SREBF1,TGFB1,PPRC1,PRKCD,IL1B,RXRA,ABCC3,ADCY7,IRAK2
Ephrin B Signaling	2.14	0.164	-1.134	VAV2,RAC2,CBL,MAPK1,CFL1,GNA12,GNG2,CAP1,VAV1,GNG5,LIMK1,GNG10
RANK Signaling in Osteoclasts	2.13	0.149	-3.873	RELA,MAP3K14,SRC,MAPK1,GRB2,MITF,PIK3R1,PIK3R5,NFKB2,TLR9,NFKB1,IKBKB,CBL,PIK3CG,IRS2
14-3-3-mediated Signaling	2.12	0.138	#NUM!	SRC,PLCB2,MAPK1,YWHAE,TNFRSF1A,YWHAB,GRB2,PDIA3,PIK3R1,PIK3R5,PLCL2,TLR9,CBL,PIK3CG,PLCG2,PRKCD,IRS2,PDCD6IP
Thrombopoietin Signaling	2.1	0.169	-3.317	MYC,STAT5A,MAPK1,GRB2,PRKCD,PLCG2,PIK3CG,PIK3R1,PIK3R5,IRS2,TLR9
Molecular Mechanisms of Cancer	2.1	0.11	#NUM!	PRKACB,RAC2,RELA,PLCB2,Naip1 (includes others),JAK1,MAPK1,PSENEN,PIK3R1,SMAD3,PIK3R5,NCSTN,ARHGEF1,NFKB1,E2F3,BCL2,MYC,TGFBR2,LAMTOR3,RHOG,TGFB1,PIK3CG,IRS2,HIPK2,SRC,GRB2,GNA12,RALB,TYK2,AURKA,NFKB2,TLR9,RHOV,CBL,APH1A,PRKCD,ARHGEF6,JAK3,ADCY7,CASP7,PSEN1
Ceramide Signaling	2.07	0.151	0	RELA,TNFRSF1A,GRB2,PIK3R1,SPHK2,PIK3R5,NFKB2,TLR9,NFKB1,BCL2,CTSD,PIK3CG,PPM1L,IRS2
PEDF Signaling	2.06	0.155	-3.051	IKBKB,RELA,MAPK1,GRB2,PIK3CG,PIK3R1,PIK3R5,IRS2,NFKB2,TLR9,NFKB1,CASP7,BCL2
Antiproliferative Role of Somatostatin Receptor 2	2.05	0.16	-3.317	SRC,PTPN6,MAPK1,GRB2,PIK3CG,PIK3R1,GNG2,PIK3R5,IRS2,TLR9,GNG5,GNG10
Cardiac Hypertrophy Signaling	2.05	0.119	-5.099	PRKACB,PLCB2,MAPK1,PDIA3,PIK3R1,PIK3R5,ATF6,TGFBR2,RHOG,TGFB1,PIK3CG,MYL4,IRS2,GNG5,MAPKAPK2,MAP3K14,MAPKAPK3,GRB2,GNA12,GNG2,MEF2A,PLCL2,TLR9,GNG10,RHOV,PLCG2,MEF2C,ADCY7
HMGB1 Signaling	2.02	0.135	-4.243	RELA,VCAM1,IL12A,MAPK1,TNFRSF1A,GRB2,PIK3R1,PIK3R5,IFNGR2,NFKB2,NFKB1,TLR9,RHOV,RHOG,TGFB1,PIK3CG,IL1B,IRS2
Leptin Signaling in Obesity	2.02	0.153	-2.646	PRKACB,PLCB2,MAPK1,GRB2,PDIA3,PLCG2,PIK3CG,PIK3R1,PIK3R5,IRS2,PLCL2,TLR9,ADCY7
Role of IL-17A in Arthritis	2	0.164	#NUM!	RELA,MAPK1,GRB2,PIK3CG,PIK3R1,PIK3R5,IRS2,NFKB2,MAPKAPK2,TLR9,NFKB1
Neuropathic Pain Signaling In Dorsal Horn Neurons	2	0.14	-4	PRKACB,SRC,PLCB2,MAPK1,CAMK1D,PDIA3,GRB2,PIK3R1,PIK3R5,PLCL2,TLR9,GRINA,PIK3CG,PLCG2,PRKCD,IRS2
NAD Salvage Pathway II	1.98	0.231	#NUM!	ACPT,ACP2,NT5E,NT5C,ACP5,ACPP
LPS-stimulated MAPK Signaling	1.97	0.151	-3.051	RELA,MAP3K14,MAPK1,GRB2,PIK3R1,PIK3R5,NFKB2,TLR9,NFKB1,IKBKB,PIK3CG,PRKCD,IRS2
Oncostatin M Signaling	1.95	0.206	-2.646	IL6ST,STAT5A,JAK1,MAPK1,GRB2,TYK2,JAK3
Ceramide Degradation	1.94	0.429	#NUM!	NAAA,ASAH1,ASAH2
TGF-β Signaling	1.93	0.149	-1.897	MAPK1,GRB2,SMAD3,SKI,TGIF1,BCL2,TGFBR2,RUNX2,TGFB1,RNF111,MAP4K1,TFE3,PMEPA1
Epithelial Adherens Junction Signaling	1.93	0.13	#NUM!	VAV2,SRC,ACTR2,EPN1,ARPC1B,ACTB,MYO7A,TGFBR2,ACTR3,WAS,ARPC2,BAIAP2,ARPC3,MYL4,JUP,CLINT1,ACTG1,ARPC4,TCF7L2
Ephrin A Signaling	1.91	0.167	#NUM!	VAV2,CFL1,GRB2,PIK3CG,PIK3R1,PIK3R5,IRS2,VAV1,TLR9,LIMK1
ErbB2-ErbB3 Signaling	1.91	0.159	1.508	MYC,STAT5A,MAPK1,GRB2,PIK3CG,PIK3R1,TYK2,PIK3R5,IRS2,TLR9,JAK3
Guanosine Nucleotides Degradation III	1.9	0.308	#NUM!	NT5E,PNP,NT5C,ACPP
IL-15 Production	1.9	0.222	#NUM!	RELA,JAK1,TYK2,NFKB2,NFKB1,JAK3
NGF Signaling	1.9	0.137	-4	RELA,MAP3K14,MAPK1,GRB2,PIK3R1,PIK3R5,NFKB2,NFKB1,TLR9,IKBKB,RHOG,PIK3CG,PLCG2,PRKCD,RPS6KB2,IRS2
B Cell Development	1.88	0.2	#NUM!	PTPRC,SPN,HLA-A,HLA-DRA,CD86,DNTT,HLA-DRB5
Glioma Invasiveness Signaling	1.87	0.157	-2.714	RHOV,RHOG,MAPK1,GRB2,PIK3CG,PIK3R1,PIK3R5,IRS2,TLR9,TIMP2,ITGB3
Apoptosis Signaling	1.85	0.146	1.732	RELA,MAP3K14,Naip1 (includes others),MAPK1,TNFRSF1A,NFKB2,NFKB1,PARP1,BCL2,IKBKB,PLCG2,HTRA2,CASP7
Inosine-5'-phosphate Biosynthesis II	1.8	0.667	#NUM!	PAICS,ATIC
